# Supplementary material for: Characterization of the Neurospora crassa Galactosaminogalactan Biosynthetic Pathway
Source: Microorganisms. 2024 Jul 23;12(8):1509. doi: 10.3390/microorganisms12081509 (PMC11356417; doi:10.3390/microorganisms12081509)
Supplement: Supplementary file 1 [file microorganisms-12-01509-s001.zip]

Archive with 1 entries (1 files):
- microorganisms-3115855-supplementary.pptx
